# Supplementary material for: Simple functional assessment at hospital discharge can predict long-term outcomes of ICU survivors
Source: PLoS One. 2019 Apr 4;14(4):e0214602. doi: 10.1371/journal.pone.0214602 (PMC6448871; doi:10.1371/journal.pone.0214602)
Supplement: S1 Dataset — (CSV) [file pone.0214602.s002.csv]

ID	age	sex	BMI	SMK	HTN	DM	CVA	Mal	CKD	ADM_E	ADM_R	Act_A	GCS_Adm	SAPS	APACHEII	OPI_DD	MDZ_DD	PPF_DD	DDM_DD	NMBA	AA	MV	ECMO	HD	MOB	RASS_good_freq	CAM_area	ICU_LOS	Group	death_2y
1	29	1	25	0	0	0	0	0	0	5	1	0	6	54	33	0	0	0	0	0	1	1	0	1	1	21	5	7.19	1	0
2	22	2	25.78	0	0	0	0	0	0	1	1	0	6	56	36	4250.101344	0	0	0	0	1	1	1	1	1	20	5	6.82	2	0
3	85	1	19	0	1	0	0	0	0	1	2	0	9	61	30	420.3160106	0	40.63727942	207.8159606	1	1	1	0	0	1	25	10.5	9.72	1	0
4	56	1	22.63	0	1	0	0	0	0	5	3	0	3	45	40	0	0	0	0	0	1	0	0	1	1	19	11.5	9.02	2	1
5	69	1	20.38	0	1	0	0	0	0	3	2	0	6	51	32	0	0	0	97.81599312	0	1	1	0	0	1	11	4	4.04	2	0
6	68	2	19.03	0	1	0	0	1	0	3	1	1	15	65	27	1514.563107	0	0	0	0	0	0	0	0	1	8	0	3.22	2	0
7	61	1	20.97	0	1	1	0	0	1	5	1	4	15	64	27	0	0	0	5.819290888	1	1	1	0	1	1	37	11	9.11	2	0
8	72	2	20.94	0	0	0	0	0	0	1	2	0	7	38	24	5693.833132	0	32.50302181	0	0	1	1	0	0	1	5	1	2.87	1	0
9	76	1	20.26	1	1	0	0	0	0	1	4	0	7	89	44	3710.228128	0	11.39288747	0	1	1	1	0	0	1	64	10	21.8	1	1
10	48	2	20.04	0	0	1	0	0	0	1	2	0	15	30	18	0	0	0	0	0	1	1	0	0	1	27	0	8.97	1	0
11	70	1	22.6	1	1	1	0	0	0	5	4	0	7	42	14	0	0	0	0	0	1	1	0	0	1	21	10.5	7.83	3	0
12	73	2	20.51	0	1	1	0	0	1	1	1	2	15	47	21	0	0	0	0	0	0	0	0	1	0	9	0	2.63	2	1
13	82	1	20.17	0	1	0	0	0	1	1	2	0	15	45	26	2158.211773	57.22328007	259.0147396	8.428512294	1	0	0	0	0	1	17	26.5	41.94	2	1
14	65	2	35.65	0	1	0	0	0	0	5	2	0	9	40	19	0	0	0	0	0	0	0	0	1	0	7	2.5	2.86	2	0
15	50	1	15.64	0	0	0	0	0	0	1	3	0	12	36	20	6652.337753	0	369.2951849	134.0893231	0	1	1	0	0	1	1	3.5	7.96	3	1
16	68	1	24.61	0	1	0	0	0	0	1	1	0	15	43	24	16.64098613	0	0	0	0	1	1	0	0	1	27	0	9.01	1	0
17	66	1	33.36	0	0	0	1	0	0	3	3	0	3	87	32	0	0	0	0	0	1	1	0	0	1	23	23.5	16.93	2	0
18	59	2	21.47	0	0	0	0	0	0	3	2	0	15	32	25	0	0	0	0	0	0	0	0	0	0	6	0	1.77	1	0
19	42	1	26.38	0	1	1	0	0	1	3	1	0	13	67	15	1067.363469	0	0	0	0	1	1	0	1	1	6	2	34.82	1	0
20	52	1	20.65	0	0	0	0	0	0	1	2	0	15	35	19	1110.543722	0	0	0	0	1	1	1	0	1	74	2	121.72	2	1
21	53	2	20.89	0	0	0	0	0	0	1	1	0	15	55	29	755.3651076	0	0	0	0	0	0	0	1	1	15	1	5.18	1	0
22	53	2	18.28	0	0	0	0	0	0	1	1	3	7	60	38	755.3651076	0	0	0	0	1	1	0	0	1	9	0.5	3.32	1	0
23	76	2	19.33	0	0	0	0	1	0	1	1	3	15	72	38	0	0	0	0	0	1	1	0	0	1	4	1	1.94	3	1
24	46	2	19.12	0	0	0	0	1	0	1	1	0	15	36	16	0	0	0	0	0	0	0	0	0	0	7	0	1.84	1	1
25	82	2	23.24	0	1	0	0	0	1	4	1	0	15	62	30	0	0	0	0	0	0	0	0	0	0	7	1.5	1.83	2	0
26	81	2	14.92	0	1	0	0	1	0	3	2	4	15	69	22	0	0	0	0	0	1	1	0	0	0	6	0.5	3.66	3	1
27	56	1	16.66	1	0	1	0	0	0	5	2	0	15	31	21	0	0	0	0	0	0	0	0	0	0	6	1.5	1.82	1	0
28	41	1	22.09	0	0	0	0	0	0	2	2	2	15	58	15	0	0	0	0	0	0	0	0	0	1	11	0	3.32	1	1
29	74	1	20.51	0	1	1	0	0	0	1	1	0	15	64	23	5192.014519	0	0	0	0	1	1	0	0	1	18	0	5.74	2	0
30	60	1	24	0	0	0	0	0	0	1	1	0	15	26	21	1763.061294	0	0	0	0	1	1	0	0	1	29	2	10.25	1	0
31	69	2	30.77	0	1	0	0	0	0	3	2	0	7	64	30	1300.989855	0	3.578380617	0	0	1	1	1	1	1	34	4	16.77	2	1
32	59	2	16.8	0	0	0	0	0	1	1	2	0	15	41	33	0	0	0	0	0	1	1	0	1	1	12	1	4.02	1	0
33	59	1	28.59	0	1	1	0	0	0	1	2	0	7	52	23	1461.982373	0	0	0	0	1	1	0	0	1	6	0.5	2.05	1	0
34	79	1	18.69	0	1	0	0	0	0	3	2	1	10	55	18	262.5935162	0	0	0	0	1	1	0	0	1	32	2	11.14	2	0
35	65	2	24.43	0	1	0	0	0	0	5	1	0	4	56	38	0	0	0	0	0	1	1	0	0	1	2	26.5	29.91	2	0
36	64	2	23.16	0	0	0	0	0	0	4	2	1	15	58	24	0	0	0	0	0	0	0	0	1	1	21	0	7.01	2	0
37	64	1	24.16	0	0	0	0	1	0	1	2	0	13	40	17	8762.067931	0	0	0	0	1	1	0	0	0	8	0	3.22	1	1
38	61	1	16.45	0	0	0	0	0	0	1	1	0	14	52	21	99.80835021	0	0	0	0	1	1	0	0	1	25	0	10.21	2	1
39	49	2	21.16	0	0	1	0	0	0	5	2	0	15	25	20	0	0	0	0	0	0	0	0	0	0	13	0	4.09	1	0
40	73	1	22.88	0	1	1	0	1	0	1	2	0	13	60	27	816.1868451	0	0	0	0	1	1	0	0	1	13	0.5	4.46	1	0
41	68	1	25.88	0	0	0	0	0	0	3	1	0	15	52	29	2671.4624	0	1893.12	22.016	0	1	1	0	0	1	24	3	7.81	1	1
42	30	1	20.37	0	0	0	0	1	0	2	2	0	15	40	11	0	0	0	0	0	0	0	0	0	0	7	0	2.01	1	1
43	54	1	21.87	0	1	1	0	0	0	1	2	0	14	44	28	21245.63265	0	464.5327605	47.94844254	1	1	1	0	0	1	53	13.5	38.79	1	0
44	67	1	22.42	1	1	0	0	0	0	1	2	4	6	66	28	1106.618575	0	0	0	0	1	1	0	0	1	9	10	7.7	1	0
45	89	1	23.18	0	1	0	1	0	0	2	1	4	13	54	37	301729.6552	0	0	0	0	1	1	0	1	0	7	4	29.19	2	1
46	86	1	15.44	0	1	0	0	0	0	3	3	4	10	55	18	0	0	0	0	0	0	0	0	0	0	9	2	1.91	2	0
47	69	1	28.2	0	1	0	0	1	0	3	2	0	15	67	7	0	0	0	0	0	0	0	0	0	0	12	0	4.29	2	1
48	67	1	22.33	0	0	0	0	0	0	4	1	0	13	63	34	0	0	0	0	0	1	1	0	0	1	8	0	4.3	1	0
49	70	2	23.05	0	1	1	0	0	0	1	1	1	15	31	16	280.5532433	0	0	0	0	1	1	0	0	1	49	5	12.8	2	0
50	56	1	18.18	0	1	1	0	0	0	2	2	2	12	52	32	0	0	0	0	0	0	0	0	0	1	13	1.5	3.82	2	1
51	73	2	17.47	0	1	0	0	0	1	1	3	1	10	56	26	0	0	0	0	0	1	1	0	1	1	6	0	2.09	2	0
52	71	1	25.04	0	1	0	0	1	0	1	2	0	15	56	30	3950.056754	0	0	0	0	1	1	0	0	1	6	2	1.84	1	1
53	77	1	19.63	0	0	0	0	0	0	1	1	1	3	70	38	0	0	0	0	0	1	1	0	0	1	11	7.5	6.13	3	1
54	71	1	24.69	0	1	0	1	0	0	2	1	3	15	38	24	0	0	0	0	0	1	1	0	0	1	15	0.5	11.98	2	0
55	65	2	23.61	0	1	0	0	0	0	1	1	0	15	42	13	0	0	0	0	0	0	0	0	0	1	6	0	1.76	1	0
56	56	2	27.47	0	1	1	0	0	0	5	3	2	7	45	15	0	0	0	0	0	1	1	0	0	1	11	3.5	4.9	1	0
57	74	1	21.76	0	1	1	1	1	0	1	4	0	10	4	15	0	0	0	0	0	0	0	0	0	0	9	3	2.12	1	0
58	42	1	24.57	0	0	0	0	0	0	3	1	0	11	54	14	0	0	0	0	0	0	0	0	0	0	2	1	1.02	1	0
59	28	1	21.04	0	0	0	0	0	0	1	1	0	13	52	16	0	0	0	0	0	1	1	0	0	0	7	0	1.8	2	0
60	72	2	25.51	0	1	1	0	0	1	1	2	3	15	51	20	0	0	0	0	0	1	1	0	1	1	12	0	4.1	2	0
61	77	1	21.02	0	1	1	0	0	1	1	2	1	15	54	32	0	0	0	0	0	0	0	0	1	0	9	0	2.92	2	0
62	61	2	22.07	0	0	0	0	1	0	1	2	0	15	43	17	0	0	0	0	0	0	0	0	0	0	7	0	1.96	2	1
63	61	2	20.74	0	1	1	0	0	1	3	2	3	15	52	26	0	0	0	0	0	1	1	0	0	1	58	13	7.41	2	0
64	62	1	21.19	0	1	1	1	0	1	3	2	3	12	42	23	0	0	0	0	0	0	0	0	0	0	6	0	1.88	2	0
65	70	2	24.76	0	1	0	0	0	0	1	2	0	13	33	26	2113.658981	21.90540128	144.1318279	3.753433165	0	1	1	0	0	1	45	25	22.76	2	1
66	59	2	21.31	0	1	0	0	0	0	1	2	0	15	35	18	0	0	0	0	0	0	1	0	0	0	9	0	2.88	1	0
67	87	1	17.91	0	1	1	0	1	1	1	2	1	14	44	38	0	0	0	0	0	0	0	0	1	1	6	2	2.68	3	0
68	30	1	25.65	1	0	1	0	0	0	1	2	4	10	67	40	1617.506925	0	671.4678116	0	0	1	1	0	0	1	15	8	10.03	1	0
69	57	2	24.12	0	1	1	0	0	0	3	3	0	15	24	19	0	0	0	0	0	0	0	0	0	0	7	0	2.13	1	0
70	79	1	23.07	0	1	0	0	0	0	1	4	0	10	47	16	0	0	0	0	0	1	0	0	0	1	3	12	12.84	2	1
71	76	1	17.7	0	1	0	1	1	0	1	2	0	15	54	13	0	0	0	0	0	1	1	0	0	1	18	0	6.64	2	1
72	73	2	22.66	0	0	1	1	0	1	3	2	3	5	53	43	0	0	0	0	0	0	0	0	0	0	0	2	0.99	3	1
73	61	1	23.11	0	0	0	0	0	0	1	1	0	15	34	14	7731.180872	0	0	0	0	1	1	0	0	0	7	0	2.15	1	0
74	67	2	15.61	0	1	0	0	0	1	2	2	3	15	48	31	0	0	0	0	0	1	1	0	0	0	6	0	1.76	1	0
75	69	1	19.54	0	0	0	0	0	0	1	2	0	15	40	24	491.1948387	0	0	104.2374194	1	0	0	0	0	1	18	6	16.15	1	0
76	76	1	20.5	0	1	0	0	0	0	1	2	0	15	38	12	0	0	0	0	0	0	0	0	0	1	6	0	1.89	1	1
77	58	2	33.2	1	1	0	0	0	0	3	2	3	10	60	34	23.87259095	0	0	0	0	1	1	0	1	1	63	10	26.56	2	1
78	33	1	21.75	0	0	0	0	0	0	1	4	0	13	58	21	3311.498258	0	0	0	0	1	1	1	0	1	21	0	14.95	1	0
79	64	2	22.52	0	0	0	0	0	0	3	2	0	15	40	14	0	0	0	0	0	0	0	0	0	0	7	0	1.98	1	0
80	49	2	21.27	0	0	1	0	0	0	5	2	0	15	28	15	0	0	0	0	0	0	0	0	0	0	6	0	1.73	1	0
81	69	1	20.72	0	0	0	0	0	0	1	1	0	15	46	34	0	0	0	0	0	1	1	0	0	1	20	0	7.15	1	0
82	28	1	25.71	0	0	0	0	0	0	5	3	0	3	77	35	4248.842206	0	0	0	0	1	1	0	1	0	4	2.5	2.91	1	0
83	73	2	24.34	0	1	1	0	0	0	3	2	0	11	65	35	2049.762323	0	0	0	0	1	1	0	0	0	7	2	2.77	2	1
84	45	1	24.9	0	0	0	0	0	0	3	1	0	15	62	21	0.131261921	0	0	0	0	0	0	0	0	1	32	0	10.05	1	0
85	68	1	21.82	0	0	0	0	0	0	1	1	0	15	35	14	15934.52311	0	9.880415605	163.780592	1	1	1	0	0	1	16	3	7.08	1	0
86	79	2	28.24	0	1	1	0	0	0	5	2	4	4	62	30	0	0	0	0	0	1	0	0	0	1	1	24	11.86	3	1
87	77	1	16.56	0	0	1	0	0	0	4	2	3	15	53	28	0	0	0	0	0	0	0	0	0	0	6	0	1.89	2	1
88	51	1	26.71	1	0	0	0	0	0	3	2	0	15	56	17	0	0	0	0	0	0	0	0	0	0	7	0	2.03	1	0
89	73	1	20.41	0	0	1	0	1	0	1	1	1	15	43	13	0	0	0	0	0	0	0	0	0	1	15	0	5.02	2	0
90	74	1	33.76	0	1	1	0	0	1	2	1	1	15	40	21	0	0	0	0	0	0	0	0	1	0	9	0	2.97	1	0
91	67	1	15.11	0	0	0	0	1	0	1	1	0	6	54	25	0	0	0	0	0	1	1	0	0	1	15	0.5	5.27	2	1
92	84	2	23.01	0	0	0	0	0	0	1	2	2	3	72	34	0	0	0	0	0	1	1	0	0	1	22	8	6.95	2	0
93	41	1	20.38	1	0	1	0	0	0	5	2	0	15	45	23	0	0	0	0	0	0	0	0	0	0	6	1.5	1.74	1	1
94	60	1	28.44	1	0	1	0	1	0	3	1	0	15	60	16	0	0	0	0	0	0	0	0	1	0	12	0	3.59	3	1
95	89	1	20.24	0	1	0	1	0	0	1	2	0	3	81	31	3212.068966	0	0	0	0	1	1	0	1	1	7	6.5	5.64	3	1
96	75	1	24.53	0	1	0	0	0	0	3	2	0	15	48	21	0	0	0	0	0	0	0	0	0	0	8	0	2.73	1	0
97	24	2	21.94	0	0	0	0	0	0	1	5	0	15	32	11	181.2244898	0	0	0	0	1	1	0	0	0	9	0	3.06	1	0
98	50	1	25.42	1	0	0	0	0	0	4	2	0	15	37	13	0	0	0	0	0	0	0	0	0	0	9	0	2.81	1	0
99	76	2	23.32	0	1	0	0	0	0	1	1	1	10	46	12	0	0	0	0	0	1	1	0	0	1	5	1	2.09	2	1
100	78	2	19.75	0	1	0	0	0	0	1	1	4	14	42	19	536.5507452	0	0	0	0	1	1	0	0	1	13	2	4.89	2	0
101	55	1	26.3	0	0	0	0	0	0	3	2	2	14	53	27	0	0	0	0	0	0	0	0	0	0	3	2	1.75	2	0
102	17	2	16.75	0	0	0	0	0	0	1	4	2	7	53	10	5777.406593	0	24.05274725	139.24224	0	1	1	0	0	1	20	5.5	7.9	1	0
103	72	1	19.7	0	0	0	0	0	0	1	4	1	15	49	19	0	0	0	0	0	1	1	0	0	1	15	5	5.8	2	0
104	64	2	24.7	0	0	0	0	1	0	3	2	0	15	50	17	0	0	0	0	0	0	0	0	0	1	7	0	3.2	1	0
105	78	2	25.83	0	1	0	0	0	0	3	4	0	15	51	21	0	0	0	0	0	1	1	0	0	0	22	0	7.23	2	0
106	70	1	15.54	0	1	0	0	1	0	1	1	0	11	45	19	0	0	0	0	0	0	1	0	0	1	15	3.5	1.93	2	1
107	53	1	20.45	0	0	0	0	1	0	2	2	0	15	31	15	0	0	0	0	0	0	0	0	0	0	7	0	1.87	1	1
108	68	1	25.2	0	1	0	0	1	0	3	2	0	15	75	34	964.33213	0	0	0	0	1	1	0	0	0	12	1	3.85	1	1
109	61	2	26.93	0	0	1	0	1	1	1	5	3	15	83	26	892.6530612	0	0	0	0	1	1	0	0	0	2	0	2.04	2	1
110	48	2	22.81	0	0	1	0	1	0	3	2	0	15	65	29	1588.415673	0	0	0	0	1	1	0	0	0	6	0	2.04	1	0
111	35	2	17.07	0	0	0	0	0	0	1	3	0	15	33	20	22547.7931	0	178.6662463	240.5751222	1	0	0	1	0	1	9	0	22.02	1	0
112	71	1	22.43	0	0	0	0	1	0	1	1	0	15	69	28	0	0	0	0	0	0	0	0	0	1	12	0	3.77	2	1
113	52	1	29.99	1	1	0	0	0	0	5	2	0	13	42	16	0	0	0	0	0	0	0	0	0	1	7	3	2.92	1	0
114	76	1	19.65	0	0	0	0	0	0	1	2	0	14	36	21	0	0	0	0	0	0	0	0	0	0	8	0	2.53	2	1
115	64	1	25.49	0	1	0	0	1	0	2	1	1	15	66	29	37.66346992	41.09502633	0	0	1	1	1	1	0	0	1	15	7.97	3	1
116	70	2	32.23	0	0	1	1	0	0	5	1	0	13	62	20	0	0	0	0	0	0	0	0	0	1	12	6	6.17	2	0
117	57	1	38.82	0	1	0	0	0	1	1	3	0	15	31	18	0	0	0	0	0	1	1	0	0	1	7	0	2.92	1	0
118	69	1	21.63	0	0	0	0	0	0	5	1	0	14	50	16	0	0	0	0	0	0	0	0	0	0	6	1.5	2.75	1	1
119	78	1	22.03	1	1	1	0	1	0	1	5	2	3	67	35	0	0	0	0	0	1	1	0	0	1	6	3	2.92	3	1
120	21	2	20.49	0	0	1	0	0	0	5	2	0	15	30	15	0	0	0	0	0	0	0	0	0	1	8	1	2.74	1	0
121	91	1	22.07	0	1	0	0	1	1	5	2	0	15	49	27	0	0	0	0	0	0	0	0	1	0	7	0	3.26	2	0
122	91	2	21.21	0	1	0	0	0	0	1	1	1	6	71	31	340.9913793	0	0	0	0	1	1	0	0	0	6	2	3.22	2	1
123	82	1	25.44	0	1	0	0	1	0	1	4	0	15	55	9	0	0	0	0	0	1	1	0	0	1	34	10.5	12.13	2	0
124	63	1	22.7	1	1	0	0	0	1	3	2	0	14	51	28	581.4414173	0	0	3.235605488	0	1	1	0	1	1	39	30.5	32.14	2	0
125	67	2	22.81	0	1	1	0	0	0	1	2	0	15	30	21	0	0	0	0	0	0	0	0	0	1	8	0	2.52	1	0
126	35	1	21.9	1	0	0	0	0	0	5	2	0	7	22	14	510.0601202	0	0	0	0	1	1	0	0	1	9	0	19.09	1	0
127	51	1	18.63	0	0	0	0	1	0	3	1	4	12	70	26	0	0	0	0	0	0	0	0	0	1	11	3	4.64	2	0
128	82	2	30.68	0	1	0	0	0	0	3	3	4	14	56	32	216.5413534	0	0	0	0	0	0	0	0	1	4	2	1.94	3	0
129	46	1	16.4	0	1	1	1	0	1	4	1	1	15	50	25	0	0	0	0	0	0	0	0	0	0	12	0	3.65	1	1
130	75	1	21.19	0	0	1	0	0	0	1	2	2	13	52	26	2258.861853	6.451417769	59.38761437	113.6889527	1	1	1	0	0	1	21	38	36.74	2	1
131	42	1	22.89	0	1	0	0	0	1	1	1	0	15	63	27	0	0	0	0	0	0	0	0	1	0	6	0	1.39	2	0
132	75	1	19.84	0	1	0	0	1	0	1	4	0	12	65	30	1445.016892	0	576.6385135	93.73986487	0	1	1	0	0	1	24	14	32.89	2	1
133	61	1	32.17	0	0	0	0	0	0	4	2	0	3	71	36	2263.437293	0	0	0	0	0	0	0	1	1	13	2	4.19	1	0
134	34	2	28.92	0	0	1	0	0	0	5	1	0	15	35	10	0	0	0	0	0	0	0	0	1	1	6	0	13.95	1	0
135	80	1	29.68	0	1	1	1	0	0	1	2	3	10	47	25	59560.67797	11.82219021	30.12327232	9.682480389	1	1	1	0	1	1	10	30	27.89	2	0
136	75	2	30.62	0	1	1	0	1	0	3	1	0	14	41	16	0	0	0	0	0	0	0	0	0	0	11	0	3.32	2	0
137	80	2	18.97	0	1	1	1	0	0	3	2	4	7	38	32	627.7580071	0	0	0	0	1	1	0	0	1	8	1.5	2.93	2	1
138	82	1	23.59	0	1	0	0	0	0	1	1	0	15	76	31	12.21995927	0	0	0	0	1	1	0	0	1	13	2	4.09	2	0
139	54	1	22.47	0	0	1	0	0	0	1	2	3	8	28	25	0	0	0	0	0	1	1	0	0	1	9	3	2.86	2	0
140	60	1	27.54	1	0	0	0	0	0	1	3	4	6	67	35	7789.130863	0	2.942008487	102.525239	0	1	1	0	1	1	47	25.5	22.09	3	0
141	77	1	20.13	0	1	0	1	0	0	1	3	4	10	46	20	0	0	0	0	0	0	0	0	0	0	5	3	3.44	3	0
142	66	1	25.18	0	1	0	0	0	0	1	1	3	12	73	34	977.034599	0	0	0	0	1	1	0	1	1	13	4.5	6.02	2	0
143	78	2	23.42	0	1	1	0	1	0	1	1	0	15	70	20	274.4850732	0	0	44.30001951	0	1	1	0	1	1	23	6.5	7.12	1	0
144	53	1	19.17	0	1	0	0	1	0	1	3	0	14	69	19	333.1724802	0	0	0	0	1	1	0	0	1	26	0.5	8.94	1	1
145	75	1	27.54	0	1	1	1	0	0	1	1	0	3	75	41	0	0	0	0	0	1	1	0	1	0	11	5.5	4.3	2	1
146	58	2	23.28	0	1	0	0	0	1	5	2	0	11	28	20	0	0	0	0	0	0	0	0	1	0	4	2	1.9	1	1
147	72	1	23.01	0	1	1	1	1	0	1	1	3	8	63	35	289.4396212	0	0	0	0	1	1	0	0	1	18	6	13.2	3	0
148	62	1	26.01	0	1	0	0	0	0	2	2	0	15	22		0	0	0	0	0	0	0	0	0	0	7	0	1.96	1	0
149	44	2	25.14	0	0	0	0	0	0	5	2	0	8	47	21	0	0	0	0	0	1	1	0	0	1	4	5.5	4.7	1	0
150	51	2	25.79	0	0	0	0	0	0	3	2	3	14	60	19	19117.51371	0	0	0	0	1	1	0	0	0	5	1.5	5.98	2	0
151	55	1	24.88	0	0	0	0	0	0	1	2	0	9	47	25	14786.05828	0	0	0	0	1	1	1	0	1	17	8	17.57	2	0
152	65	2	23.98	0	0	0	0	0	0	1	2	0	15	35	13	0	0	0	0	0	0	0	0	0	0	6	0	1.71	1	1
153	67	1	17.99	0	0	1	0	1	0	1	2	0	15	31	24	0	0	0	0	0	0	0	0	0	1	20	0	5.96	2	0
154	84	1	24.23	0	1	1	0	0	1	2	1	3	13	51	19	0	0	0	0	0	0	0	0	1	0	6	2	2.13	3	0
155	86	1	25.95	0	1	1	0	0	0	1	1	0	15	46	31	12348.47539	0	0	5.445378151	0	1	1	0	0	1	26	7.5	11.57	2	0
156	54	1	21.69	0	1	0	0	0	0	5	2	0	15	40	13	0	0	0	0	0	0	0	0	0	1	7	0	1.91	1	1
157	35	1	29.57	0	1	1	0	0	1	3	2	0	15	52	22	0	0	0	0	0	0	0	0	0	1	6	0	1.99	1	0
